# Supplementary material for: Platelet factor 4 limits neutrophil extracellular trap– and cell-free DNA–induced thrombogenicity and endothelial injury
Source: JCI Insight. 2023 Nov 22;8(22):e171054. doi: 10.1172/jci.insight.171054 (PMC10721321; doi:10.1172/jci.insight.171054)
Supplement: Supporting data values [file jciinsight-8-171054-s250.xlsx]

## Sheet: Figure 1
A
	PNP	NETs			DNA
Kb	---	>50	0.25		>50	4	4	0.25	0.25
Enzyme:	---	---	DN1		---	Af2	BG1	Al1	DN1
	870	960	810		810	690	690	630	630
	930	900	780		990	660	690	660	660
	1080	930	780		810	630	660	660	630
	930	960	720		930	690	690	690	660
	930	930	750		870	690	690	660	720
	810		840		840		690	690	540
	870								660
	1080
	840
B								C
	DNA							DNA+PF4
Kb	>50	4	4	0.25			Kb	---	>50	4	4	0.25
Enzyme:	---	Af2	BG1	Al1			Enzyme:	---	---	Af2	BG1	Al1
	0.0015	0.0018	0.0018	0.0015				1110	1050	960	900	990
	0.0009	0.0019	0.0013	0.0027				990	1050	930	810	990
	0.0011	0.0025	0.0021	0.0015				1080	1110	1320	1350	960
	0.0011	0.0018	0.0016	0.0015				960	1050	1290	1470	930
	0.0011	0.0018	0.0016	0.0015				990	1380	1350	1320	1500
	0.0014	0.0012	0.0011	0.0014					1350			1500
	0.0011	0.0024	0.0021	0.002
		0.0022	0.002
D								E
LMW NETs	-	+	+	+	+			LMW DNA	-	+	+	+	+
low hPF4	-	-	+	-	+			low hPF4	-	-	+	-	+
KKO	-	-	-	+	+			KKO	-	-	-	+	+
	870	810	1080	810	1020
	930	780	1080	850	1080				870	510	630	480	660
	1080	780	1050	880	990				930	540	630	510	690
	930	720	1050	850	990				1080	480	540	510	720
	930	840			1050				930	510	540	450	750
	810	750							930	540	570		900
	870								810	510	540		630
	1080								870	510	540		630
	840								1080	480	570		510
									840	420	630		570
										450	510		630
										570	630		660
										570	600		660
													690
													690
													660
													660
													720

## Sheet: Figure 2
A	Peak thrombin						Lag time
LMW NETs	+	+	+	+		LMW NETs	+	+	+	+
hPF4	-	+	-	+		hPF4	-	+	-	+
KKO	-	-	+	+		KKO	-	-	+	+
	535.834	288.253	360.834	251.534			12	23.5	14	19
	509.016	122.026	309.134	249.22			15	17	16	25.5
	221.154	140.155	310.895	126.435			11.5	20.5	13	16
				146.305						16
B	Peak thrombin						Lag time
LMW DNA	+	+	+	+		LMW DNA	+	+	+	+
hPF4	-	+	-	+		hPF4	-	+	-	+
KKO	-	-	+	+		KKO	-	-	+	+
	349.588	256.88	313.851	250.251			12.5	20	14	19
	334.908	257.371	306.228	256.918			15	18.5	16.5	19.5
	269.248	192.246	258.997	195.714			13.5	16.5	13.5	16
	263.149	186.469		181.815			15.5	11.5		16
C	50% lysis						50% lysis
LMW NETs	+	+	+	+		LMW DNA	+	+	+	+
hPF4	-	+	-	+		hPF4	-	+	-	+
KKO	-	-	+	+		KKO	-	-	+	+
	2100	2130	2250	2070			2640	2280	2520	2160
	2550	2100	3610	2280			3000	2790	3060	2820
	2010	1740	2490	2430			2910	2850	3030	2490
	3060	1800	1860	1680			2580	2310	2610	2430
	2160	1943	2552	2115			2760	2100	2580	2280
		3900		4140			2220	1710	2130	1680
		3120		3180			3060	3900		4140
							2160	3120		3180

## Sheet: Figure 3
A	PNP			FXI-dep			FXII-dep					B	FXI-dep
LMW DNA	-	+	+	-	+	+	-	+	+			CTI	-	+	+	+
hPF4	-	-	+	-	-	+	-	-	+			LMW DNA	-	-	+	+
	870	630	1080	1485	1020	1230	1200	750	840			hPF4	-	-	-	+
	930	660	1020	1650	1110	1230	1200	780	870				1530	1560	1140	1360
	1080	630	1050	1635	1830	1980	1065	780	780				1470	1590	1050	1140
	930	660	1110	1590	1920	2040	1155	750	810				1530	1440	1110	1200
	930	720	1140	2400	1830	1920	1155	780	780				1320		1050	1110
	810	540		1890	1830	1950	1140
	870	660		2310	1830	1980
	1080			2460	1680	2010
				2460	1710	1950
					1410
C	FXI-dep + FXI			FXII-dep + FXII
LMW DNA	-	+	+	-	+	+
hPF4	-	-	+	-	-
	870	660	870	930	660	780
	930	750	870	870	630	810
	1020	750	900	900	660	780
D		dsDNA				ssDNA						E	ssDNA + PF4
Kb	PNP	>50	4	4	0.25	>50	4	4	0.25			Kb	---	>50	4	4	0.25
Enzyme	---	---	Af2	BG1	Al1	---	Af2	BG1	Al1			Enzyme	---	---	Af2	BG1	Al1
	870	810	690	690	630	600	600	600	600				1110	750	720	720	720
	930	990	660	690	660	600	600	600	570				990	690	750	720	690
	1080	810	630	660	660	570	570	540	600				1080	690	690	690	700
	930	930	690	690	690	600	600	570	600				960	720	720	700	700
	930	870	690	690	660	600	600	570					990	700	720	700
	810	840		690	690
	870
	1080
	1080

## Sheet: Figure 4
A	dsDNA
Kb	-	-	>50	4	0.25	>50	4	0.25
hPF4	-	+	-	-	-	+	+	+
	0.409	0.428	0.255	0.423	0.473	0.277	0.484	0.203
	0.455	0.385	0.338	0.454	0.8	0.28	0.429	0.422
	0.532	0.685	0.738	1.136	0.35	0.288	0.313	0.501
	0.253	0.335	0.407	0.489	0.64	0.484	0.309	0.401
	0.41	0.524	0.226	0.509	0.205	0.439	0.309	0.466
	0.237	0.591	0.245	0.805	0.698	0.488	0.598	0.577
	0.246	0.678	0.304	0.471	0.771	0.33	0.855	0.493
	0.272	0.229	0.266	0.299	0.464	0.497	0.326	0.532
	0.249		0.216	0.576	0.575	0.327	0.277	0.398
	0.389			0.644	0.744	0.687	0.282	0.355
	0.315			0.78	0.622		0.256	0.266
	0.803			1.333	1.144		0.271	0.385
	0.676			0.918	0.903
	0.978			0.705	0.485
	0.489			1.256	0.818
	0.306			0.997	0.664
	0.402				0.732
	0.49
	0.493
	0.374
	0.429
	0.519
	0.229
	0.29
	0.441
B	TLR9 inhibition - dsDNA								C	ssDNA
vehicle				E6446					Kb	-	>50	0.25	>50	0.25
---	>50kb DNA	4kb DNA	Thrombin	---	>50kb DNA	4kb DNA	Thrombin		hPF4	-	-	-	+	+
1	1.23286	1.37678	1.95655	0.947047	1.13849	1.05227	1.17312			0.392	0.634	0.771	0.465	0.689
1	1.23829	1.41208	1.82349	1.02919	0.962661	1.04345	1.07739			0.075	0.847	0.807	0.676	0.589
1	0.884589	1.3279	1.34352	1.19348	0.954217	1.13578	1.67229			0.32	0.682	0.7	0.568	0.895
1	1.09437	1.86354	1.3795	0.843373	1.11807	0.906024	2.1494			0.28	0.767	0.852	0.564	0.727
1	1.17583	1.62892	2.31325	1.12771		0.896386				0.261	1.013	0.957		0.542
1	0.621687	1.98072	2.62651							0.155	0.715	0.931		0.582
1	1.0988	1.92512	2.1068							0.295		1.337		0.89
1	1.26954	1.47673	1.49955							0.278		1.305		0.718
1	1.22792	1.32145	1.66333							0.293		1.2648		0.8932
	0.961216
D	TLR9 inhibition - ssDNA								E	no PF4				+PF4
vehicle				E6446						untreated	dsDNA	ssDNA	TNFa	vehicle	dsDNA	ssDNA
---	>50kb DNA	4kb DNA	TNFa	---	>50kb DNA	4kb DNA	TNFa			1	5.00481	2.5363	18.2854	1.44834	3.17375	2.36612
1	1.25321	1.3311	1.314	0.98483	0.860666	0.822877	1.41671			1	4.01955	7.35659	19.4847	1.14699	2.62313	1.43359
1	1.41748	1.5293	1.61	1.1892	1.07429	1.05655	1.27095			1	3.18784	4.53125	20.823	1.1142	1.75877	1.28697
1	1.72683	1.21619	1.452	1.07352	0.97789	1.08894	1.6257			1	3.79675	3.31147	18.5463	0.776412	1.54731	1.46812
1	1.81951	1.71707	1.361	1.30244	1.17073	1.46829	1.60976			1			16.1845	0.99392	1.78932
1	1.57317	1.63171	1.366	1.41707	1.4	1.22195	1.93415			1			13.1232
1	1.24136	1.46341	1.388	0.71463	1.21951	1.07905				1			9.96062
1	1.65562	1.42861	1.447	1.21244	1.07507	1.37583
1	1.2663	1.7337	2.818	0.93987		0.991928
1		1.4944	2.148	0.79383

## Sheet: Figure 5
A	30min				4h
DNA	-	-	+	+	-	-	+	+
	WT	cxcl4-/-	WT	cxcl4-/-	WT	cxcl4-/-	WT	cxcl4-/-
	0.518033	0.844298	0.36459	0.929587	1.17086	1.14579	0.725246	1.3843
	1.94229	0.885289	1.74951	0.570579	1.14343	1.6443	0.852459	2.77603
	1.06623	0.558017	3.03213	1.35669	1.31486	0.470083	1.34689	3.99008
			0.441967	1.57752				1.37905
			0.271475	0.195041				3.83238
			2.41836	1.03868				1.16042
				1.08033				1.40625
				3.98215				5.62397
								1.08099
								2.09063
								3.20063
								1.40208
B	TAT				cfDNA				cystatin C
		LPS				LPS				LPS
	baseline	vehicle	PF4		baseline	vehicle	PF4		baseline	vehicle	PF4
	0.725246	4.45152	2.70041		1.96263	4.2378	2.41536		170115	296192	161308
	0.852459	3.10275	2.26084		2.46029	3.2564	3.92652		160923	219962	185385
	1.34689	5.20323	2.48134		2.13373	6.12388	3.20537		148538	204077	197462
	0.36459	1.89143	1.46905		3.21281	5.16457	3.86363			239538
	1.74951	3.24593	1.14402		1.1092	11.5227	2.5431			232923
	0.441967	2.56868			3.00115	8.27541

## Sheet: Figure S2
A
		PF4 0.5		PF4 1		PF4 2.5		PF4 5		PF4 10
LMW DNA	+	+	+	+	+	+	+	+	+	+	+
PF4	-	+	+	+	+	+	+	+	+	+	+
KKO	-	-	+	-	+	-	+	-	+	-	+
	510	570	450	390	660	660	690	660	600	600	660
	540	510	480	450	690	720	720	750	660	720	690
	480	540	540	540	720	780	570	510	690	570	660
	510			510	750	600	720	510	720	630	660
	540			630	900	600		690	780	720	690
	510			630	630	690					720
	510			540	630
	480			540	510
				570	570
				540	630
				540
B
KKO conc.			0.5	1	2.5	5	10	20	KKO concentration
LMW DNA	+	+	+	+	+	+	+	+
PF4	-	+	+	+	+	+	+	+
KKO	-	-	+	+	+	+	+	+
	510	390	540	540	570	570	660	510
	540	450	600	570	570	570	690	600
	480	540	630	570	600	630	720	660
	510	510	480	510	570	660	750	630
	540	630	480	660	600	660	900	660
	510	630	630	720	630	660	630	660
	510	540					630
	480	540					510
		570					570
		540					630
		540					660
		570					660
							690

## Sheet: Figure S4
A	PNP	FXI-dep plasma
			+FXI 30nM			+FXI 1nM			+FXI 100pM
LMW DNA	-	-	-	+	+	-	+	+	-	+	+
PF4	-	-	-	-	+	-	-	+	-	-	+
	870	2400	270	240	270	810	540	720	870	660	870
	930	2310	360	240	240	750	540	750	930	750	870
	1080	2460	360	270	270	720	540	630	1020	750	870
	930	2460	360	240	270		615	630
	930		330
	810
	870
	1080
B	PNP	FXII-dep plasma
			+FXII 375nM			+FXII 100nM			+FXII 1.2nM			+FXII 100pM
LMW DNA	-	-	-	+	+	-	+	+	-	+	+	-	+	+
PF4	-	-	-	-	+	-	-	+	-	-	+	-	-	+
	870	1560	510	360	450	330	300	345	690	570	630	930	660	780
	930	1560	600	360	450	330	270	330	690	570	660	870	630	810
	1080	1590	570	330	450	300	270	300	750	570	660	900	660	780
	930	1530	570	360	450	270	240	300
	930		600				240	300
	810						240
	870
	1080

## Sheet: Figure S5
C	TLR9 inhibition - dsDNA
vehicle				HCQ
---	>50kb DNA	4kb DNA	Thrombin	---	>50kb DNA	4kb DNA	Thrombin
1	1.23286	1.37678	1.95655	0.794976	0.632722	1.14189	1.45282
1	1.23829	1.41208	1.82349	0.62797	1.05092	0.860828	1.85755
1	0.884589	1.3279	1.34352	1.01629	1.48792	1.14732	1.70719
1	1.09437	1.86354	1.3795	1.22389	1.2767	1.60292	1.62082
1	1.17583	1.62892	2.31325	1.19257	1.00149	0.997015
1	0.621687	1.98072	2.62651	0.742391		0.899909
1	1.0988	1.92512	2.1068
1	1.26954	1.47673	1.49955
1	1.22792	1.32145	1.66333
	0.961216
D	TLR9 inhibition - ssDNA
vehicle				HCQ
---	>50kb DNA	4kb DNA	TNFa	---	>50kb DNA	4kb DNA	TNFa
1	1.23286	1.37678	1.314	1.05656	0.659859	0.826787	1.41671
1	1.23829	1.41208	1.61	0.954438	1.25491	1.86764	1.27095
1	0.884589	1.3279	1.452	0.842498	1.42184	1.12922	1.6257
1	1.09437	1.86354	1.361		0.866064	1.01728	1.60976
1	1.17583	1.62892	1.366		1.37863		1.93415
1	0.621687	1.98072	1.388
1	1.0988	1.92512	1.447
1	1.26954	1.47673	2.818
1	1.22792	1.32145	2.148
	0.961216
